# Supplementary material for: Controlled Fabrication of Hierarchically Structured MnO2@NiCo-LDH Nanoarrays for Efficient Electrocatalytic Urea Oxidization
Source: Nanomaterials (Basel). 2023 Aug 7;13(15):2268. doi: 10.3390/nano13152268 (PMC10421065; doi:10.3390/nano13152268)
Supplement: Supplementary file 1 [file nanomaterials-13-02268-s001.zip]

Archive with 1 entries (1 files):
- nanomaterials-2511047-supplementary.pdf
